# Supplementary material for: S Trimer Derived from SARS-CoV-2 B.1.351 and B.1.618 Induced Effective Immune Response against Multiple SARS-CoV-2 Variants
Source: Vaccines (Basel). 2023 Jan 16;11(1):193. doi: 10.3390/vaccines11010193 (PMC9863711; doi:10.3390/vaccines11010193)
Supplement: Supplementary file 1 [file vaccines-11-00193-s001.zip]

Archive with 1 entries (1 files):
- vaccines-2075661-supplementary.pdf
